# Supplementary material for: Tetracarpidium conophorum nuts (African walnuts) up‐regulated adiponectin and PPAR‐γ expressions with reciprocal suppression of TNF‐α gene in obesity
Source: J Cell Mol Med. 2024 Dec 19;28(24):e70086. doi: 10.1111/jcmm.70086 (PMC11656188; doi:10.1111/jcmm.70086)
Supplement: Supplementary file 1 — Data S1. [file JCMM-28-e70086-s001.xlsx]

## Sheet: Results of PPARG
	GAPDH	PPARG	C/B
NC	10734	10578.2	0.985483
	11489.3	10788	0.938961
MEAN	12298.2	10578.2	0.962222
STDE	420.936	148.371	0.0328957
OC	12000.6	10163.6	0.846924
	12595.9	11377.6	0.903279
MEAN	11111.7	10770.6	0.875101
STDE	534.073	858.428	0.0398485
STD	12405.2	11119.6	0.896367
	12576.2	11327.2	0.900685
MEAN	12490.7	11223.4	0.898526
STDE	120.915	146.785	0.00305347
EWE	11334.6	11321.8	0.998868
	11123.9	11024.6	0.991074
MEAN	11229.2	11173.2	0.994971
STDE	148.992	210.132	0.00551144
EAF	12335.9	11627.9	0.942606
	11515.9	10807.6	0.938494
MEAN	11925.9	11217.7	0.94055
STDE	579.828	580.035	0.00290777
ETHF	12064.7	10208.2	0.846119
	11782.9	11323.5	0.96101
MEAN	11923.8	10765.8	0.903564
STDE	199.282	788.631	0.0812405

## Sheet: Adipo
	GAPDH	ADIPO A/B
NC	10734	23009.3	2.14359
	11489.3	23140.7	2.0141
MEAN	12298.2	23075	2.07885
STDE	420.936	1714.36	0.0849787
OC	12000.6	18359.2	1.52986
	12595.9	20783.7	1.65004
MEAN	11111.7	19571.5	1.58995
STDE	534.073	92.8884	0.0915585
STD	12405.2	16887.4	1.36132
	12576.2	23258.7	1.84943
MEAN	12490.7	20073.1	1.60537
STDE	120.915	4505.18	0.345143
EWE	11334.6	22368.9	1.9735
	11123.9	21745.4	1.95484
MEAN	11229.2	22057.2	1.96417
STDE	148.992	440.856	0.0131985
EAF	12335.9	20429.4	1.65609
	11515.9	23789.2	2.06577
MEAN	11925.9	22109.3	1.86093
STDE	579.828	2375.76	0.289687
RES	12064.7	23671	1.962
	11782.9	22044.1	1.87085
MEAN	11923.8	22857.5	1.91643
STDE	199.282	1150.39	0.0644493

## Sheet: TNF-a
	GAPDH	TNF1111	C/B
NC	10734	9919.6	0.924128
	11489.3	9479.18	0.825044
MEAN	12298.2	11476.5	0.874586
STDE	420.936	218.996	0.0497764
OC	12000.6	11631.3	0.969227
	12595.9	11321.6	0.898833
MEAN	11111.7	9699.39	0.93403
STDE	534.073	311.42	0.0700627
STD	12405.2	10443	0.841826
	12576.2	11682	0.9289
MEAN	12490.7	11062.5	0.885363
STDE	120.915	876.105	0.06157
EWE	11334.6	10752.3	0.948627
	11123.9	10087.9	0.906867
MEAN	11229.2	10420.1	0.927747
STDE	148.992	469.812	0.0295287
EAF	12335.9	10480.3	0.849578
	11515.9	10460.9	0.908387
MEAN	11925.9	10470.6	0.878983
STDE	579.828	13.7278	0.0415844
RES	12064.7	11639.7	0.964773
	11782.9	11042.9	0.937197
MEAN	11923.8	11341.3	0.950985
STDE	199.282	422.021	0.0194993

## Sheet: Leptin
	GAPDH	LEPTIN	C/B
NC	10734	9924.06	0.924544
	11489.3	10111.3	0.880063
MEAN	12298.2	10017.7	0.902303
STDE	420.936	132.404	0.314548
OC	12000.6	10565.6	0.880427
	12595.9	11763.2	0.933891
MEAN	11111.7	11164.4	0.907159
STDE	534.073	846.786	1.58553
STD	12405.2	13017.2	1.04933
	12576.2	12211.3	0.970987
MEAN	12490.7	12614.2	1.01016
STDE	120.915	569.843	0.0554002
EWE	11334.6	12597.9	1.11145
	11123.9	14008.9	1.25935
MEAN	11229.2	13303.4	1.1854
STDE	148.992	997.728	0.104579
EAF	12335.9	12947.2	1.04955
	11515.9	12887.6	1.11912
MEAN	11925.9	12917.4	1.08434
STDE	579.828	42.0983	0.0491896
ETHF	12064.7	12566.9	1.04162
	11782.9	11942.1	1.01351
MEAN	11923.8	12254.5	1.02757
STDE	199.282	441.821	0.01988
